# Supplementary material for: Safety of Four COVID-19 Vaccines across Primary Doses 1, 2, 3 and Booster: A Prospective Cohort Study of Australian Community Pharmacy Vaccinations
Source: Vaccines (Basel). 2022 Nov 25;10(12):2017. doi: 10.3390/vaccines10122017 (PMC9786585; doi:10.3390/vaccines10122017)
Supplement: Supplementary file 1 [file vaccines-10-02017-s001.zip]

Archive with 5 entries (5 files):
- Figure S1- Flowchart.pdf
- Table S1 - Survey.docx
- Table S2 - Vaccination characteristics extended.docx
- Table S3 - Extended characteristics Day 3 medical review or advice.docx
- Table S4 - Day 42 self reported diagnoses following vaccination.docx
